# Supplementary material for: IGF2 mRNA binding protein 3 (IMP3) promotes glioma cell migration by enhancing the translation of RELA/p65
Source: Oncotarget. 2017 Apr 15;8(25):40469–85. doi: 10.18632/oncotarget.17118 (PMC5522290; doi:10.18632/oncotarget.17118)
Supplement: Supplementary file 2 [file oncotarget-08-40469-s002.xlsx]

## Sheet: TFs unaltered and IMP3 targets
Supplementary Table S1: Expression values (in Low IMP3 and High IMP3 tumors from TCGA data) and number of IMP3 binding sites (from GSM545209) for transcription factors found to be unregulated at the transcript level upon silencing IMP3 (from GSE21575)
Serial Number	Gene Symbol	TCGA agilent data #					Data from Hafner et. al., Cell, 2010 (GSM545209)*
		Description	High IMP3 tumors (in Log 2 ratio)	Low IMP3 tumors (in Log2 ratio)	Difference in values of High IMP3 tumors -Low IMP3 (in Log2 ratio)	p-value	No. of IMP3 binding sites (No. of T2C positions)
1	ZBTB11	zinc finger and BTB domain containing 11	-0.302959	-0.356021	0.0530624	0.312426	16
2	ELK3	ELK3, ETS-domain protein (SRF accessory protein 2)	0.819461	0.732012	0.0874487	0.354852	12
3	RELA	v-rel avian reticuloendotheliosis viral oncogene homolog A	0.83784	0.813134	0.0247055	0.755353	11
4	TLX1	T-cell leukemia homeobox 1	0.349816	0.343082	0.00673419	0.849132	10
5	THAP2	THAP domain containing, apoptosis associated protein 2	0.690644	0.691998	-0.00135411	0.797641	10
6	PRRX2	paired related homeobox 2	-0.222757	-0.338042	0.115285	0.135759	8
7	MYNN	myoneurin	0.845131	0.841126	0.00400513	0.895326	8
8	THAP10	THAP domain containing 10	-0.254297	-0.139156	-0.115141	0.140577	8
9	GATA6	GATA binding protein 6	0.55598	0.702779	-0.146799	0.304008	8
10	FOSL2	FOS-like antigen 2	0.41006	0.294501	0.115559	0.221752	7
11	TSHZ1	teashirt zinc finger homeobox 1	-0.559801	-0.664808	0.105007	0.242777	7
12	MEF2D	myocyte enhancer factor 2D	-0.153689	-0.186251	0.0325621	0.6509	7
13	ATF6	activating transcription factor 6	0.434373	0.410688	0.0236849	0.651456	7
14	STAT2	signal transducer and activator of transcription 2	0.231594	0.224285	0.00730849	0.348578	7
15	ZNF275	zinc finger protein 275	-0.0901075	-0.0816122	-0.00849536	0.841793	7
16	TFDP1	transcription factor Dp-1	0.421811	0.43198	-0.0101692	0.810574	7
17	ZNF287	zinc finger protein 287	-0.0977961	-0.0159617	-0.0818344	0.379206	7
18	ZNF184	zinc finger protein 184	-0.756844	-0.870989	0.114144	0.169748	6
19	BACH1	BTB and CNC homology 1, basic leucine zipper transcription factor 1	1.23438	1.13103	0.103353	0.0984062	6
20	ZBTB45	zinc finger and BTB domain containing 45	-0.583048	-0.626682	0.0436342	0.367599	6
21	KLF3	Kruppel-like factor 3 (basic)	0.652178	0.612941	0.0392363	0.414024	6
22	ZNF614	zinc finger protein 614	0.484281	0.479015	0.00526568	0.827482	6
23	GRHL1	grainyhead-like transcription factor 1	-0.0379334	-0.022564	-0.0153694	0.865393	6
24	ZHX3	zinc fingers and homeoboxes 3	0.230542	0.35173	-0.121188	0.151468	6
25	SMAD9	SMAD family member 9	0.307485	0.436222	-0.128738	0.349681	6
26	SATB1	SATB homeobox 1	-1.7852	-1.6532	-0.132003	0.380394	6
27	ZNF124	zinc finger protein 124	0.745001	0.594427	0.150574	0.19736	5
28	ZNF569	zinc finger protein 569	0.207909	0.151909	0.0560002	0.390672	5
29	ZNF295	N/A	0.0694066	0.016504	0.0529026	0.251233	5
30	ZNF529	zinc finger protein 529	-0.141028	-0.191671	0.0506427	0.542794	5
31	CDC5L	cell division cycle 5 like	-0.128911	-0.162498	0.033587	0.720222	5
32	GTF3A	general transcription factor IIIA	0.188414	0.175059	0.0133552	0.886034	5
33	ZNF217	zinc finger protein 217	2.01619	2.02307	-0.00688446	0.74066	5
34	ZNF621	zinc finger protein 621	0.449312	0.488959	-0.0396468	0.584039	5
35	THAP11	THAP domain containing 11	-0.10024	-0.0509116	-0.0493283	0.491048	5
36	ZNF664	zinc finger protein 664	0.307065	0.395353	-0.0882885	0.183768	5
37	ESR1	estrogen receptor 1	-0.237246	-0.124943	-0.112303	0.217929	5
38	BNC2	basonuclin 2	0.556876	0.709542	-0.152667	0.420059	5
39	HMBOX1	homeobox containing 1	0.203093	-0.0188824	0.221975	0.373124	4
40	TBX15	T-box 15	1.26405	1.13221	0.131847	0.228283	4
41	ZNF236	zinc finger protein 236	-0.833286	-0.92303	0.0897434	0.227486	4
42	ZNF498	N/A	0.71961	0.632466	0.0871436	0.178102	4
43	ZNF235	zinc finger protein 235	0.423546	0.349718	0.0738275	0.263673	4
44	ARNTL2	aryl hydrocarbon receptor nuclear translocator like 2	0.362751	0.29361	0.0691415	0.427829	4
45	MYBL1	v-myb avian myeloblastosis viral oncogene homolog-like 1	1.01934	0.950276	0.0690653	0.498157	4
46	ZNF589	zinc finger protein 589	0.432316	0.363998	0.0683186	0.356874	4
47	ZBTB26	zinc finger and BTB domain containing 26	0.833119	0.768686	0.0644325	0.4198	4
48	ZNF451	zinc finger protein 451	0.200694	0.161491	0.0392031	0.442293	4
49	ZNF224	zinc finger protein 224	0.192492	0.157833	0.0346581	0.497843	4
50	ZNF639	zinc finger protein 639	0.430788	0.409135	0.0216531	0.734583	4
51	PKNOX1	PBX/knotted 1 homeobox 1	-0.0424074	-0.0605005	0.0180931	0.41383	4
52	LASS6	N/A	-0.924572	-0.942163	0.0175913	0.886495	4
53	ZKSCAN5	zinc finger with KRAB and SCAN domains 5	0.586552	0.572899	0.0136529	0.697751	4
54	ZNF655	zinc finger protein 655	0.057868	0.0586145	-0.000746552	0.945568	4
55	ZSCAN22	zinc finger and SCAN domain containing 22	-0.164016	-0.158552	-0.00546409	0.212366	4
56	ZKSCAN3	zinc finger with KRAB and SCAN domains 3	0.457638	0.465295	-0.00765683	0.795761	4
57	ZBTB7C	zinc finger and BTB domain containing 7C	0.0255405	0.0404759	-0.0149355	0.870707	4
58	KLF4	Kruppel-like factor 4 (gut)	-0.303904	-0.28393	-0.0199745	0.920016	4
59	MBD1	methyl-CpG binding domain protein 1	-0.386149	-0.362091	-0.0240574	0.476519	4
60	TULP4	tubby like protein 4	-1.62695	-1.60126	-0.0256893	0.793534	4
61	PBX1	pre-B-cell leukemia homeobox 1	0.279189	0.311513	-0.0323242	0.641223	4
62	PPARD	peroxisome proliferator-activated receptor delta	0.106136	0.144982	-0.0388459	0.400777	4
63	PRDM2	PR domain containing 2, with ZNF domain	-1.1085	-1.05376	-0.0547393	0.608486	4
64	ZNF394	zinc finger protein 394	0.308744	0.369899	-0.0611552	0.221342	4
65	ZNF24	zinc finger protein 24	0.522614	0.607449	-0.0848351	0.200326	4
66	ZFP91	ZFP91 zinc finger protein	-0.148038	-0.0591856	-0.0888527	0.140006	4
67	ZNF510	zinc finger protein 510	-0.00077356	0.0932679	-0.0940415	0.123744	4
68	ZNF407	zinc finger protein 407	-0.831217	-0.726956	-0.104261	0.314933	4
69	ZNF536	zinc finger protein 536	-2.12461	-1.92275	-0.201857	0.355409	4
70	PAX9	paired box 9	-0.0170766	-0.185251	0.168174	0.100124	3
71	HOXA11	homeobox A11	0.83757	0.692242	0.145328	0.400777	3
72	ZFP14	ZFP14 zinc finger protein	-0.865629	-0.966251	0.100622	0.347216	3
73	ELF2	E74-like factor 2 (ets domain transcription factor)	0.923051	0.822979	0.100071	0.0993571	3
74	ZNF14	zinc finger protein 14	-0.101194	-0.197825	0.0966312	0.169458	3
75	ZNF136	zinc finger protein 136	0.318776	0.239525	0.0792516	0.120644	3
76	FOXC1	forkhead box C1	-0.0517852	-0.129873	0.0780874	0.30786	3
77	TOX2	TOX high mobility group box family member 2	-1.86395	-1.94022	0.0762724	0.834251	3
78	ZNF10	zinc finger protein 10	0.0594011	-0.00580318	0.0652042	0.344555	3
79	NR2C1	nuclear receptor subfamily 2 group C member 1	0.0844694	0.0215906	0.0628788	0.406484	3
80	ZBTB24	zinc finger and BTB domain containing 24	-0.0111082	-0.0702453	0.0591371	0.130505	3
81	TP73	tumor protein p73	-0.0845389	-0.134851	0.050312	0.32952	3
82	NFIX	nuclear factor I/X (CCAAT-binding transcription factor)	0.568505	0.540501	0.0280036	0.86568	3
83	ZNF155	zinc finger protein 155	0.0754386	0.0613491	0.0140894	0.641565	3
84	TSC22D2	TSC22 domain family member 2	-0.363268	-0.375018	0.01175	0.863985	3
85	ZNF527	zinc finger protein 527	-0.315801	-0.324072	0.00827114	0.86096	3
86	LEF1	lymphoid enhancer-binding factor 1	1.2225	1.21475	0.00774773	0.86237	3
87	ZNF274	zinc finger protein 274	0.831013	0.825116	0.00589645	0.92851	3
88	AFF1	AF4/FMR2 family member 1	0.545951	0.541993	0.00395746	0.853068	3
89	KIAA2018	N/A	-0.39261	-0.391676	-0.000934171	0.946703	3
90	FOXP2	forkhead box P2	0.181542	0.184538	-0.00299547	0.940594	3
91	NFYC	nuclear transcription factor Y subunit gamma	0.130804	0.135023	-0.0042194	0.964335	3
92	ZFP1	ZFP1 zinc finger protein	-0.491568	-0.481096	-0.0104723	0.679722	3
93	RUNX3	runt-related transcription factor 3	1.516	1.53269	-0.0166954	0.914846	3
94	MTA2	metastasis associated 1 family member 2	0.576219	0.597073	-0.0208542	0.764217	3
95	MECP2	methyl-CpG binding protein 2	-0.221332	-0.194232	-0.0271002	0.583079	3
96	ZNF230	zinc finger protein 230	1.01332	1.04057	-0.0272529	0.843501	3
97	FOXB1	forkhead box B1	-0.0188997	0.0111545	-0.0300542	0.569665	3
98	ZFHX3	zinc finger homeobox 3	0.0678959	0.109455	-0.0415592	0.47006	3
99	ATF7	activating transcription factor 7	0.337864	0.384282	-0.0464173	0.1598	3
100	HIVEP1	human immunodeficiency virus type I enhancer binding protein 1	-0.915645	-0.854264	-0.0613807	0.176523	3
101	ZNF436	zinc finger protein 436	0.314951	0.384367	-0.0694162	0.642591	3
102	CEBPB	CCAAT/enhancer binding protein (C/EBP), beta	0.382894	0.456402	-0.0735087	0.314119	3
103	POU6F1	POU class 6 homeobox 1	-0.808417	-0.730768	-0.0776492	0.418672	3
104	ZNF215	zinc finger protein 215	-1.8495	-1.74646	-0.103035	0.540346	3
105	ZIC5	Zic family member 5	-0.297556	-0.155229	-0.142327	0.168718	3
106	ZNF83	zinc finger protein 83	1.11653	0.947109	0.169419	0.106152	2
107	RORA	RAR-related orphan receptor A	-0.331102	-0.462621	0.13152	0.382107	2
108	ZFP28	ZFP28 zinc finger protein	-0.725988	-0.828412	0.102424	0.218663	2
109	PRDM5	PR domain containing 5	0.90018	0.825886	0.0742941	0.344788	2
110	FOXE1	forkhead box E1	0.0115407	-0.0540684	0.0656092	0.17857	2
111	ZNF557	zinc finger protein 557	0.719181	0.669861	0.0493197	0.348578	2
112	ZNF251	zinc finger protein 251	-0.134673	-0.157206	0.0225335	0.818245	2
113	SP3	Sp3 transcription factor	0.29593	0.274453	0.0214768	0.892438	2
114	KLF13	Kruppel-like factor 13	-0.592016	-0.611608	0.0195928	0.824685	2
115	ZNF561	zinc finger protein 561	1.29895	1.28056	0.0183969	0.657297	2
116	GATA4	GATA binding protein 4	0.262628	0.246699	0.0159291	0.991893	2
117	ZFP41	ZFP41 zinc finger protein	0.455466	0.445017	0.0104492	0.824148	2
118	ARID4B	AT-rich interaction domain 4B	-0.158213	-0.163573	0.00536052	0.990704	2
119	ZNF223	zinc finger protein 223	-0.357111	-0.357384	0.000272714	0.822673	2
120	REL	v-rel avian reticuloendotheliosis viral oncogene homolog	-0.165017	-0.160553	-0.00446412	0.886495	2
121	SIM1	single-minded family bHLH transcription factor 1	-0.0917408	-0.0823004	-0.00944044	0.693546	2
122	ZNF329	zinc finger protein 329	-0.725999	-0.715262	-0.0107371	0.841261	2
123	ZNF471	zinc finger protein 471	-0.0824514	-0.0678989	-0.0145524	0.874839	2
124	ZNF778	zinc finger protein 778	0.0569766	0.0748941	-0.0179175	0.809094	2
125	MLX	MLX, MAX dimerization protein	0.0719001	0.0979744	-0.0260743	0.647941	2
126	NFXL1	nuclear transcription factor, X-box binding-like 1	0.625438	0.66192	-0.0364813	0.706488	2
127	ZNF350	zinc finger protein 350	-0.137158	-0.0985911	-0.0385669	0.523253	2
128	IKZF3	IKAROS family zinc finger 3	-0.055355	-0.0158625	-0.0394925	0.746049	2
129	ZNF521	zinc finger protein 521	0.828837	0.871376	-0.042539	0.576199	2
130	ELK1	ELK1, member of ETS oncogene family	-0.400776	-0.353401	-0.047374	0.600784	2
131	ZNF687	zinc finger protein 687	0.2352	0.292116	-0.0569164	0.217581	2
132	ELF4	E74-like factor 4 (ets domain transcription factor)	0.481438	0.540045	-0.0586073	0.546741	2
133	FOXN3	forkhead box N3	-0.0781267	-0.0169609	-0.0611658	0.352365	2
134	ZBTB48	zinc finger and BTB domain containing 48	0.305733	0.371023	-0.0652893	0.274304	2
135	CAMTA2	calmodulin binding transcription activator 2	-1.36648	-1.29092	-0.0755615	0.227307	2
136	RCOR3	REST corepressor 3	0.606449	0.683118	-0.076669	0.191827	2
137	ZNF646	zinc finger protein 646	0.309046	0.391087	-0.0820407	0.286029	2
138	ZNF41	zinc finger protein 41	-0.0490012	0.038692	-0.0876931	0.204923	2
139	MITF	microphthalmia-associated transcription factor	0.0742145	0.165595	-0.091381	0.238581	2
140	RXRA	retinoid X receptor alpha	-0.343036	-0.25003	-0.0930063	0.108717	2
141	TFAP2C	transcription factor AP-2 gamma (activating enhancer binding protein 2 gamma)	-0.641049	-0.542426	-0.098623	0.774561	2
142	USF1	upstream transcription factor 1	0.159372	0.373146	-0.213774	0.118884	2
143	ZNF229	zinc finger protein 229	0.0310752	0.280222	-0.249146	0.311472	2
144	TBX3	T-box 3	-0.0801475	-0.205906	0.125759	0.531249	1
145	NCOR2	nuclear receptor corepressor 2	-0.206726	-0.332003	0.125277	0.124949	1
146	PLAG1	PLAG1 zinc finger	-0.113494	-0.225462	0.111968	0.677828	1
147	ZNF30	zinc finger protein 30	-0.234717	-0.327776	0.0930586	0.180295	1
148	ZNF784	zinc finger protein 784	0.125993	0.045146	0.0808468	0.680068	1
149	POU2F1	POU class 2 homeobox 1	0.0890783	0.0168868	0.0721915	0.352628	1
150	TCFL5	transcription factor-like 5 (basic helix-loop-helix)	0.252197	0.180349	0.071848	0.241863	1
151	SIX5	SIX homeobox 5	0.215754	0.154622	0.0611317	0.212878	1
152	GLI2	GLI family zinc finger 2	1.50314	1.44321	0.0599328	0.681406	1
153	NFX1	nuclear transcription factor, X-box binding 1	-0.175843	-0.193261	0.017418	0.829057	1
154	TOX4	TOX high mobility group box family member 4	-0.523817	-0.519913	-0.00390414	0.667846	1
155	ZMIZ1	zinc finger, MIZ-type containing 1	-0.471044	-0.466144	-0.00489987	0.785613	1
156	HNF4G	hepatocyte nuclear factor 4, gamma	0.403538	0.42278	-0.0192424	0.74834	1
157	ZNF740	zinc finger protein 740	0.205531	0.228672	-0.023141	0.665991	1
158	IKZF2	IKAROS family zinc finger 2	0.146407	0.171793	-0.0253859	0.642249	1
159	ZNF597	zinc finger protein 597	0.316586	0.345364	-0.028778	0.988857	1
160	LMX1B	LIM homeobox transcription factor 1, beta	-0.0946642	-0.0603042	-0.0343601	0.318845	1
161	SMAD3	SMAD family member 3	-0.662181	-0.599948	-0.062233	0.41383	1
162	NFKB1	nuclear factor of kappa light polypeptide gene enhancer in B-cells 1	0.629906	0.701573	-0.0716673	0.156096	1
* Hafner, M., Landthaler, M., Burger, L., Khorshid, M., Hausser, J., Berninger, P., Rothballer, A., Ascano, M., Jr., Jungkamp, A. C., Munschauer, M., Ulrich, A., Wardle, G. S., Dewell, S., Zavolan, M., and Tuschl, T. (2010) Transcriptome-wide identification of RNA-binding protein and microRNA target sites by PAR-CLIP. Cell 141, 129-141
# The TCGA data (Agilent microarray platform) was used to stratify the GBM tumors with High-IMP3 and Low-IMP3 tumors. Expression of TFs which are unaltered in GSE21575 and also unaltered between High-IMP3 and Low-IMP3 tumors are shown. p-values are also mentioned.
N/A: Not available
