# Supplementary material for: IGF2 mRNA binding protein 3 (IMP3) promotes glioma cell migration by enhancing the translation of RELA/p65
Source: Oncotarget. 2017 Apr 15;8(25):40469–85. doi: 10.18632/oncotarget.17118 (PMC5522290; doi:10.18632/oncotarget.17118)
Supplement: Supplementary file 3 [file oncotarget-08-40469-s003.xlsx]

## Sheet: Sheet1
Supplementary Table S2: Differentially expressed RNA binding proteins in GSC and ahNSC in GSE31262
Upregulated RBPs in GSC in comparison to ahNSC
Serial Number	ID	Gene Name	Description	ahNSC mean (in Log 2 ratio)	GSC mean (in Log 2 ratio)	Difference in mean (GSC- ahNSC) (in Log 2 ratio)	Fold Change	p-value
1	210073	IGF2BP3	IGF-II mRNA-binding protein 3	-2.99573	3.54243	6.53816	92.9354	0.00626968
2	215924	MRPS16	mitochondrial ribosomal protein S16	-2.60953	1.52222	4.13175	17.53	0.0026998
3	128435	NUSAP1	nucleolar and spindle associated protein 1	1.87418	5.57668	3.7025	13.0186	0.0196307
4	144135	OAS2	2'-5'-oligoadenylate synthetase 2, 69/71kDa	-3.04435	0.523818	3.56817	11.8611	0.0026998
5	160743	ZFP36L1	zinc finger protein 36, C3H type-like 1	1.49989	4.76658	3.26669	9.62438	0.0026998
6	168872	BST2	bone marrow stromal cell antigen 2	-1.30661	1.88481	3.19142	9.1351	0.0026998
7	182185	EZH2	enhancer of zeste homolog 2 (Drosophila)	-1.08923	2.06936	3.15859	8.92959	0.0026998
8	132230	MAZ	MYC-associated zinc finger protein (purine-binding transcription factor)	-1.21402	1.90505	3.11907	8.6883	0.0387656
9	121028	H1F0	H1 histone family, member 0	-1.24909	1.43061	2.6797	6.40722	0.0387656
10	217976	CNOT6L	CCR4-NOT transcription complex, subunit 6-like	-2.90506	-0.24654	2.65852	6.31383	0.0026998
11	134344	YBX2	germ cell specific Y-box binding protein	-0.866051	1.76954	2.63559	6.21429	0.0194964
12	216889	HMGB2	high-mobility group box 2	3.74059	6.32899	2.58839	6.01429	0.0196307
13	137656	MKI67	antigen identified by monoclonal antibody Ki-67	-1.71447	0.864363	2.57883	5.97456	0.00626968
14	214864	ELAVL1	ELAV (embryonic lethal, abnormal vision, Drosophila)-like 1 (Hu antigen R)	2.19268	4.56182	2.36913	5.1663	0.0026998
15	168470	ZYX	zyxin	2.09097	4.28856	2.19759	4.58713	0.0136377
16	210517	OAS3	2'-5'-oligoadenylate synthetase 3, 100kDa	-1.96506	0.202286	2.16734	4.49195	0.0136377
17	177404	HMGB2	high-mobility group box 2	0.0599223	2.22584	2.16592	4.48753	0.0196307
18	203857	GANAB	glucosidase, alpha; neutral AB	0.350676	2.47677	2.12609	4.36533	0.0196307
19	102904	DIAPH1	diaphanous homolog 1 (Drosophila)	-1.16012	0.96012	2.12024	4.34766	0.0196307
20	151835	LGALS1	lectin, galactoside-binding, soluble, 1 (galectin 1)	6.52372	8.62291	2.09919	4.2847	0.0041482
21	154044	XPO7	exportin 7	-0.704022	1.26028	1.9643	3.90224	0.0196307
22	143989	EXO1	exonuclease 1	0.657918	2.62149	1.96357	3.90027	0.0026998
23	114284	CORO1A	coronin, actin binding protein, 1A	-2.47966	-0.532629	1.94703	3.85581	0.0136377
24	182792	MSI2	musashi homolog 2 (Drosophila)	1.44121	3.35974	1.91852	3.78036	0.00626968
25	146289	DDX3X	DEAD (Asp-Glu-Ala-Asp) box polypeptide 3, X-linked	2.43518	4.32549	1.89031	3.70715	0.0136377
26	179037	ZNF473	zinc finger protein 473	-2.7548	-0.891433	1.86337	3.63857	0.0194964
27	150094	YTHDF3	YTH domain family, member 3	0.701883	2.51186	1.80998	3.50638	0.0196307
28	219074	ILF3	interleukin enhancer binding factor 3, 90kDa	0.845729	2.61934	1.77362	3.4191	0.0196307
29	128471	LSM5	LSM5 homolog, U6 small nuclear RNA associated (S. cerevisiae)	4.00768	5.76845	1.76077	3.38879	0.0026998
30	215541	ZC3HAV1	zinc finger CCCH type, antiviral 1	-1.07714	0.655787	1.73293	3.32403	0.0276355
31	112092	FNDC3B	fibronectin type III domain containing 3B	-0.572906	1.07984	1.65274	3.14431	0.0026998
32	164088	SMAD3	SMAD, mothers against DPP homolog 3 (Drosophila)	1.58526	3.23723	1.65197	3.14263	0.00626968
33	124112	BRCA1	breast cancer 1, early onset	0.739239	2.3854	1.64616	3.13	0.0278069
34	167436	DDX20	DEAD (Asp-Glu-Ala-Asp) box polypeptide 20	1.02872	2.64472	1.616	3.06524	0.0041482
35	218514	UHMK1	U2AF homology motif (UHM) kinase 1	-2.03142	-0.455267	1.57616	2.98175	0.0278069
36	111134	THOC3	THO complex 3	1.13701	2.70004	1.56302	2.95472	0.0196307
37	213541	G3BP2	Ras-GTPase activating protein SH3 domain-binding protein 2	0.597382	2.15274	1.55536	2.93907	0.0278069
38	108298	IREB2	iron-responsive element binding protein 2	1.1346	2.67647	1.54187	2.91171	0.0026998
39	185982	NPM3	nucleophosmin/nucleoplasmin, 3	0.191064	1.71424	1.52317	2.87423	0.0387656
40	124938	UBAP2L	ubiquitin associated protein 2-like	2.38711	3.90747	1.52036	2.86862	0.0278069
41	166744	DHX40	DEAH (Asp-Glu-Ala-His) box polypeptide 40	2.05819	3.57587	1.51768	2.8633	0.0196307
42	183441	MSI2	musashi homolog 2 (Drosophila)	0.741043	2.23412	1.49308	2.81489	0.0387656
43	120271	PTCD1	pentatricopeptide repeat domain 1	-0.904057	0.541248	1.4453	2.7232	0.0278069
44	161642	SPATS2	spermatogenesis associated, serine-rich 2	-0.727334	0.693931	1.42126	2.6782	0.0276355
45	110867	NUPL2	nucleoporin like 2	2.37004	3.74364	1.3736	2.59116	0.00932238
46	175262	XRN2	5'-3' exoribonuclease 2	2.07874	3.39813	1.31939	2.49561	0.0196307
47	139791	RNASE6	ribonuclease, RNase A family, k6	-2.00364	-0.728839	1.2748	2.41966	0.0387656
48	212292	MSI2	musashi homolog 2 (Drosophila)	1.0602	2.28816	1.22796	2.34235	0.0196307
49	175133	FBL	fibrillarin	3.07447	4.2823	1.20783	2.3099	0.0196307
50	172928	CDC42EP4	CDC42 effector protein (Rho GTPase binding) 4	0.0256207	1.22145	1.19583	2.29076	0.00932238
51	159365	PABPC3	poly(A) binding protein, cytoplasmic 3	5.16741	6.35322	1.18582	2.27492	0.0278069
52	129450	NONO	non-POU domain containing, octamer-binding	4.37034	5.54634	1.17601	2.25951	0.0278069
53	182774	NME1	non-metastatic cells 1, protein (NM23A) expressed in	5.64901	6.823	1.17399	2.25635	0.0387656
54	236458	RPS7	ribosomal protein S7	8.10415	9.27341	1.16926	2.24897	0.0026998
55	200278	SMAD6	SMAD, mothers against DPP homolog 6 (Drosophila)	-1.07038	0.0965207	1.16691	2.2453	0.0278069
56	109981	NCBP2	nuclear cap binding protein subunit 2, 20kDa	2.32612	3.47693	1.15081	2.22039	0.0136377
57	188735	RUVBL1	RuvB-like 1 (E. coli)	2.75755	3.88527	1.12772	2.18514	0.0136377
58	183003	ZNF346	zinc finger protein 346	0.365952	1.47255	1.1066	2.15338	0.0387656
59	100062	APOBEC3F	apolipoprotein B mRNA editing enzyme, catalytic polypeptide-like 3F	-1.4374	-0.333304	1.1041	2.14964	0.00626968
60	140913	MRPS30	mitochondrial ribosomal protein S30	3.90966	5.00295	1.09329	2.13361	0.0026998
61	183196	SUZ12	suppressor of zeste 12 homolog (Drosophila)	3.74211	4.82223	1.08013	2.11422	0.00626968
62	10690941	EIF4E	eukaryotic translation initiation factor 4E	5.17187	6.2435	1.07163	2.10181	0.0026998
63	224575	WDR4	WD repeat domain 4	-1.83929	-0.777768	1.06152	2.08713	0.0112088
64	218764	GANAB	glucosidase, alpha; neutral AB	3.51091	4.56721	1.05629	2.07958	0.00626968
65	147526	RBM24	RNA binding motif protein 24	-2.27766	-1.22397	1.05369	2.07583	0.0278069
66	123804	LTA4H	leukotriene A4 hydrolase	4.73645	5.7899	1.05346	2.0755	0.0232585
67	114000	NCBP1	nuclear cap binding protein subunit 1, 80kDa	1.85493	2.90621	1.05128	2.07236	0.0196307
68	128967	GARS	glycyl-tRNA synthetase	3.24101	4.28691	1.0459	2.06465	0.0196307
69	102632	FTSJ2	FtsJ homolog 2 (E. coli)	3.80117	4.82884	1.02767	2.03873	0.0196307
70	200201	PABPC1	poly(A) binding protein, cytoplasmic 1	7.8425	8.8607	1.0182	2.02539	0.0026998
71	173378	GNL3L	guanine nucleotide binding protein-like 3 (nucleolar)-like	0.437009	1.45047	1.01346	2.01875	0.0196307
72	109833	SLBP	stem-loop (histone) binding protein	3.47235	4.48186	1.00951	2.01323	0.0196307
73	127732	LAS1L	LAS1-like (S. cerevisiae)	1.22056	2.22334	1.00278	2.00385	0.0278069
Downregulated RBPs in GSC in comparison to ahNSC
Serial Number	ID	Gene Name	Description	NSC mean (in Log 2 ratio)	GSC mean (in Log 2 ratio)	Difference in means (GSC-NSC)	FoldChange	p-value
1	139103	RNASE1	ribonuclease, RNase A family, 1 (pancreatic)	9.15534	2.67313	-6.48221	89.4003	0.0026998
2	147920	CPEB1	cytoplasmic polyadenylation element binding protein 1	3.97588	0.127976	-3.8479	14.3991	0.00267067
3	118954	ISG20	interferon stimulated gene 20kDa	4.18579	0.668672	-3.51712	11.4488	0.0026998
4	106465	CNP	2',3'-cyclic nucleotide 3' phosphodiesterase	10.2452	6.76143	-3.48373	11.1868	0.0026998
5	136536	AZGP1	alpha-2-glycoprotein 1, zinc	2.68873	-0.612569	-3.3013	9.85805	0.0026998
6	203065	CSRP1	cysteine and glycine-rich protein 1	8.30023	5.15042	-3.14981	8.87538	0.0026998
7	113124	TARSL2	threonyl-tRNA synthetase-like 2	4.18271	1.11116	-3.07155	8.40675	0.0026998
8	174906	IPO13	importin 13	4.60604	1.61713	-2.98891	7.93874	0.0026998
9	212354	MVP	major vault protein	3.72645	0.772518	-2.95393	7.74856	0.0026998
10	114240	ELAVL3	ELAV (embryonic lethal, abnormal vision, Drosophila)-like 3 (Hu antigen C)	6.29194	3.48521	-2.80672	6.99694	0.0026998
11	120578	AZGP1	alpha-2-glycoprotein 1, zinc	6.01671	3.26631	-2.7504	6.72906	0.0041482
12	108492	CPEB3	cytoplasmic polyadenylation element binding protein 3	2.00507	-0.742184	-2.74725	6.71436	0.0026998
13	159842	LRRFIP2	leucine rich repeat (in FLII) interacting protein 2	5.82837	3.13333	-2.69504	6.47573	0.0026998
14	130677	IFIT2	interferon-induced protein with tetratricopeptide repeats 2	6.001	3.37066	-2.63034	6.19173	0.0387656
15	166712	DICER1	Dicer1, Dcr-1 homolog (Drosophila)	4.31495	1.76896	-2.54599	5.84008	0.0026998
16	124073	ADARB2	adenosine deaminase, RNA-specific, B2 (RED2 homolog rat)	1.09444	-1.42607	-2.52052	5.73787	0.00267067
17	116222	OBFC1	oligonucleotide/oligosaccharide-binding fold containing 1	3.36734	0.879625	-2.48772	5.60889	0.0026998
18	706648	RBM11	RNA binding motif protein 11	0.232238	-2.22173	-2.45397	5.47921	0.0026998
19	228762	NANOS1	nanos homolog 1 (Drosophila)	2.2082	-0.139435	-2.34763	5.08989	0.0136377
20	100939	HABP4	hyaluronan binding protein 4	6.05911	3.78341	-2.2757	4.84233	0.0026998
21	155965	TDRD6	tudor domain containing 6	1.33521	-0.877096	-2.21231	4.63416	0.00932238
22	107393	AUH	AU RNA binding protein/enoyl-Coenzyme A hydratase	4.05041	1.84932	-2.20109	4.59826	0.0026998
23	203202	TRUB2	TruB pseudouridine (psi) synthase homolog 2 (E. coli)	4.99599	2.82066	-2.17533	4.51688	0.00932238
24	154456	ZCCHC2	zinc finger, CCHC domain containing 2	3.6311	1.65655	-1.97454	3.93004	0.0196307
25	100460	DDX24	DEAD (Asp-Glu-Ala-Asp) box polypeptide 24	4.89181	2.93619	-1.95563	3.87884	0.00626968
26	230617	CAST	CAZ-associated structural protein	0.989843	-0.96297	-1.95281	3.87129	0.00626968
27	184174	ALDH6A1	aldehyde dehydrogenase 6 family, member A1	4.23893	2.34391	-1.89502	3.71926	0.0026998
28	134260	PCBP4	poly(rC) binding protein 4	3.4405	1.55478	-1.88572	3.69537	0.0136377
29	103415	EXOSC1	exosome component 1	5.76591	3.94032	-1.82559	3.54453	0.0041482
30	118417	NHP2L1	NHP2 non-histone chromosome protein 2-like 1 (S. cerevisiae)	5.22366	3.42403	-1.79963	3.48131	0.0136377
31	203726	PABPC5	poly(A) binding protein, cytoplasmic 5	-0.505682	-2.27566	-1.76997	3.41048	0.0196307
32	168819	RDX	radixin	8.66296	6.94642	-1.71654	3.28647	0.00267067
33	102888	WBP4	WW domain binding protein 4 (formin binding protein 21)	3.59911	1.9329	-1.66621	3.1738	0.0136377
34	146661	ADD1	adducin 1 (alpha)	4.68004	3.01902	-1.66102	3.1624	0.0136377
35	125267	GPKOW	G patch domain and KOW motifs	2.75752	1.13107	-1.62644	3.08751	0.00626968
36	410824	ABCE1	ATP-binding cassette, sub-family E (OABP), member 1	5.14329	3.52434	-1.61895	3.07151	0.00932238
37	107824	BOLL	bol, boule-like (Drosophila)	0.136924	-1.42338	-1.5603	2.94916	0.0278069
38	203712	TST	thiosulfate sulfurtransferase (rhodanese)	3.68296	2.13823	-1.54473	2.91749	0.0136377
39	121737	SRPK2	SFRS protein kinase 2	5.6207	4.10557	-1.51513	2.85825	0.0136377
40	207896	HELZ	helicase with zinc finger domain	3.97027	2.47748	-1.49279	2.81432	0.0278069
41	103206	DDX17	DEAD (Asp-Glu-Ala-Asp) box polypeptide 17	3.48206	2.00325	-1.4788	2.78718	0.0136377
42	196630	MBNL2	muscleblind-like 2 (Drosophila)	1.55922	0.140382	-1.41884	2.67371	0.0278069
43	175564	ARCN1	archain 1	6.56114	5.16098	-1.40015	2.6393	0.0196307
44	210798	CARS	cysteinyl-tRNA synthetase	3.75738	2.37102	-1.38636	2.61418	0.0387656
45	133903	UBE2L3	ubiquitin-conjugating enzyme E2L 3	5.04979	3.67845	-1.37133	2.5871	0.0026998
46	115338	CTNNA1	catenin (cadherin-associated protein), alpha 1, 102kDa	6.84504	5.4968	-1.34824	2.54602	0.0136377
47	148731	KIAA1324	maba1	-0.465779	-1.80543	-1.33965	2.53091	0.00621264
48	100709	MTIF3	mitochondrial translational initiation factor 3	4.10455	2.78073	-1.32382	2.50328	0.0026998
49	202455	PRDX1	peroxiredoxin 1	8.6499	7.32983	-1.32007	2.49678	0.0387656
50	110791	AARS	alanyl-tRNA synthetase	7.37373	6.09157	-1.28216	2.43203	0.0387656
51	146512	PARP4	poly (ADP-ribose) polymerase family, member 4	4.71981	3.45185	-1.26796	2.40822	0.00932238
52	169815	TARBP1	TAR (HIV) RNA binding protein 1	1.53941	0.289582	-1.24983	2.37814	0.0136377
53	188018	TDRD7	tudor domain containing 7	3.98127	2.74082	-1.24045	2.36273	0.0387656
54	206304	ZNF622	zinc finger protein 622	3.61398	2.38572	-1.22826	2.34285	0.00932238
55	210863	RTN4	reticulon 4	9.4081	8.18067	-1.22743	2.34149	0.0026998
56	112066	TXNL4A	thioredoxin-like 4A	7.97928	6.75905	-1.22023	2.32983	0.00626968
57	198472	SF3B5	splicing factor 3b, subunit 5, 10kDa	6.22569	5.03245	-1.19324	2.28666	0.00932238
58	202878	CPEB4	cytoplasmic polyadenylation element binding protein 4	3.84435	2.66327	-1.18107	2.26746	0.0278069
59	216320	MAP4	microtubule-associated protein 4	4.68902	3.50975	-1.17926	2.26461	0.0026998
60	148114	TRIT1	tRNA isopentenyltransferase 1	4.43481	3.26626	-1.16855	2.24786	0.0387656
61	133626	AATF	apoptosis antagonizing transcription factor	4.37123	3.23679	-1.13444	2.19534	0.00932238
62	131260	ADD1	adducin 1 (alpha)	7.58988	6.4585	-1.13138	2.19068	0.0041482
63	134842	MRPL48	mitochondrial ribosomal protein L48	2.34582	1.22288	-1.12294	2.1779	0.0136377
64	106094	BAZ2B	bromodomain adjacent to zinc finger domain, 2B	3.10113	1.97852	-1.12261	2.17741	0.0196307
65	149837	MYBBP1A	MYB binding protein (P160) 1a	2.43397	1.32318	-1.11079	2.15963	0.0026998
66	128266	NUFIP1	nuclear fragile X mental retardation protein interacting protein 1	1.99863	0.894774	-1.10386	2.14929	0.0196307
67	206563	RPP25	ribonuclease P 25kDa subunit	1.16352	0.0832767	-1.08025	2.1144	0.0278069
68	207124	RBM5	RNA binding motif protein 5	5.29216	4.24045	-1.0517	2.07298	0.0136377
69	225926	ANKHD1	ankyrin repeat and KH domain containing 1	4.79449	3.74423	-1.05026	2.0709	0.0387656
70	148352	ZCCHC6	zinc finger, CCHC domain containing 6	2.31328	1.26361	-1.04967	2.07006	0.0387656
71	104690	SMNDC1	survival motor neuron domain containing 1	2.70774	1.67549	-1.03224	2.0452	0.0387656
72	182480	PTCD2	pentatricopeptide repeat domain 2	0.624962	-0.40202	-1.02698	2.03776	0.0136377
73	211819	RPL15	ribosomal protein L15	8.89004	7.87305	-1.01698	2.02368	0.00924492
